# Supplementary material for: Integrative single-cell RNA-seq and spatial transcriptomics analyses reveal diverse apoptosis-related gene expression profiles in EGFR-mutated lung cancer
Source: Cell Death Dis. 2024 Aug 9;15(8):580. doi: 10.1038/s41419-024-06940-y (PMC11316060; doi:10.1038/s41419-024-06940-y)
Supplement: Supplementary file 2 — Supplementary Table 2 [file 41419_2024_6940_MOESM2_ESM.xlsx]

## Sheet: Supplementary Table 2
Supplementary Table 2. Highly expressed gene list in cell-type
Topic 1		Topic 2		Topic 3		Topic 4		Topic 5		Topic 6		Topic 7		Topic 8		Topic 9		Topic 10		Topic 11		Topic 12		Topic 13
Gene	log2(FC)	Gene	log2(FC)	Gene	log2(FC)	Gene	log2(FC)	Gene	log2(FC)	Gene	log2(FC)	Gene	log2(FC)	Gene	log2(FC)	Gene	log2(FC)	Gene	log2(FC)	Gene	log2(FC)	Gene	log2(FC)	Gene	log2(FC)
Acta2	4.73329	Fam183b	5.38607	Igkv12-89	9.42276	Ighj1	5.17276	Hbb-bs	7.22087	Myl7	8.22556	Areg	4.72108	Ighg2c	6.01071	Igkv1-88	6.30947	Atp6v0d2	3.55911	Alb	39.3826	Sema7a	3.22755	Reg3g	7.80385
Tagln	4.17343	Tmem212	5.36954	Ighj4	5.62945	Igkv8-27	5.06242	Hba-a2	7.04034	Myh6	8.12265	Pf4	4.47393	Ighm	3.60126	Ighg2b	5.31055	Tmem100	3.44762	Apoa2	23.8499	Plet1	3.06061	Ltf	7.65219
Col1a2	3.49865	Cyp2s1	5.01304	Jchain	1.24289	Jchain	1.37289	Hpgd	2.78541	Tnnt2	7.83379	Tnfsf9	4.35179	Mzb1	2.28482	Iglc1	5.20506	Hey1	3.31187	Ttr	22.8799	Egr1	3.05966	Bpifa1	7.37323
Col1a1	3.49687	Ccdc153	4.83059	Ighg2b	0.944229	Slpi	0.019583	Pxdc1	2.63802	Myl4	6.74962	S100a14	4.16849	Slpi	2.21426	Igkv19-93	4.86243	Chil1	3.22712	Serpinc1	8.74554	Spp1	2.98406	Bpifb1	7.18102
Tpm2	3.46409	Tppp3	3.61454	Slpi	0.56809	Ighj4	-1.25994	Foxf1	2.6237	Tcap	6.07015	Clu	4.00417	Jchain	2.12749	Slpi	2.32581	Hc	3.21988	Hpx	8.67443	Jun	2.91309	Retnla	5.54371
Dcn	3.24627	Clic6	3.20933	Ighg2c	0.170452	Col1a2	-1.52344	Sema3g	2.5567	Cox6a2	5.26186	Tnfrsf12a	3.9585	Pou2af1	2.08465	Mzb1	2.03502	Kit	3.02695	Ahsg	8.30196	Pxdc1	2.80044	Lypd2	5.09177
Col3a1	3.07269	Aldh3b1	2.80936	Col1a2	-1.47938	Ighg2b	-2.69074	Krt80	2.55589	Hspb7	4.03217	Adssl1	3.92956	Edem1	1.38269	Jchain	1.72867	Tmcc2	2.92979	Fga	8.19608	Col4a4	2.757	Scgb3a2	5.08099
Clec3b	3.03736	Sec14l3	2.72385	Ighj1	-1.51464			Tmem100	2.47349	H2-DMb2	3.86966	Myh7	3.88897	Ighj1	0.90469	Edem1	0.837789	Pcdh1	2.91881	Serpina1b	7.99539	Krt80	2.63651	Gabrp	4.87687
Mmp2	2.89889	Aldh1a1	2.62612					Efnb2	2.40962	Ptprcap	3.60705	Akr1b8	3.80191	Iglc1	0.362573	Ighm	0.798466	Sema3g	2.90632	Igkv12-38	7.27504	Scn7a	2.63191	Msln	4.76611
Crispld2	2.8244	Cyp2f2	2.40254					Tspan7	2.31827	Fscn1	3.48929	Ptgr1	3.79934	C4b	0.0627548	Col1a2	-0.296857	Car4	2.87534	Gnmt	6.82201	Sgk1	2.59876	Cyp2f2	3.84196
Aebp1	2.80654	Cd24a	2.39042					Pakap.1	2.23916	Cd37	3.45579	Tc2n	3.78517	Col1a2	0.00770228	Col1a1	-0.534161	Ncf1	2.80013	Fgg	6.59995	Tacstd2	2.58375	Cxcl17	3.23468
Mfap4	2.77396	Igfbp5	2.13506					Tek	2.22372	Coro1a	2.91449	Kng2	3.75621	C3	-0.0837607	Ighj4	-1.12159	Efnb2	2.76367	Apoc1	5.76449	Tnfaip2	2.58062	Gsto1	3.22163
Bgn	2.69316	Cbr2	1.99658					Ccdc85a	2.19482	Cd52	2.9122	Mal	3.73361	Col1a1	-0.197788	Ighj1	-2.57057	Tspan7	2.7572	Mat1a	5.08326	Cd177	2.56703	Cbr2	3.01505
Des	2.56078	Hp	1.7052					Gpihbp1	2.18013	Arhgdib	2.8966	Krt8	3.7267	Col3a1	-0.613336	Ighg2c	-2.73484	Sema3c	2.70666	Rbp4	4.55538	Cd68	2.54155	Hp	2.49878
Col6a2	2.51763	Alas1	1.56655					Fmo1	2.12412	Ccl5	2.69718	Slc15a2	3.70733	Ighj4	-1.84951			Itgb2	2.63162	Itih4	3.30967	Lpl	2.53465	Gsta4	2.25352
Ltbp4	2.42293	Scgb3a2	1.28754					S1pr1	2.05506	Vwf	2.46015	Bmp4	3.70076					Gpnmb	2.56872	Cdo1	3.08444	Eln	2.52267	Igfbp5	1.92421
C4b	2.33741	Nudc	1.02002					Acer2	2.01871	Lsp1	2.39087	Mif	3.70056					Hpgd	2.56046	Adh1	2.4073	S1pr1	2.43933	Selenbp1	1.92161
Fblim1	2.2153	Por	0.848561					Tm4sf1	1.96394	Ptprc	2.17182	Plpp2	3.69222					Tek	2.54323	C3	2.03682	Ltbp2	2.43037	Tacstd2	1.71754
Serping1	2.20865	Cyp4b1	0.423498					Scn7a	1.85179	Ighm	1.88436	Lamb3	3.69177					Rtkn2	2.50705	Mt2	1.19633	Car4	2.42	Krt19	1.71675
Cfh	2.18978	Retnla	0.178044					Hc	1.71042	C3	1.66917	Dusp4	3.6542					Cybb	2.49099	Cyp2f2	-1.67271	Pdzd2	2.41997	Por	1.63084
Dkk3	2.16294							Cyp4b1	1.68038	Cfh	1.62442	Rab15	3.63362					Pakap.1	2.45767	Ighj4	-3.06633	Zfp36	2.40478	Aldh1a1	1.61606
Igfbp4	1.9994							Id1	1.61285	C4b	1.4146	Phlda1	3.62908					Cyp4b1	2.35186			Rtkn2	2.38122	Cyp4b1	0.743947
C3	1.49635							Cbr2	1.38452	Plvap	1.34033	Ptges	3.60146					Acer2	2.21817			Foxf1	2.35424	Sec14l3	-0.263432
Eln	1.39043							Tppp3	1.30866	Serping1	1.32232	Egfl6	3.56549					Gucy1a1	2.12229			Dusp1	2.31119	Jchain	-2.64293
Sec14l3	-0.750192							Hp	1.27869	Col3a1	1.2731	Kcnc3	3.55137					Fmo1	2.09405			Ccn1	2.2901	Ighj1	-2.78044
Cbr2	-0.974684							Cxcl12	1.26899	Bgn	1.09386	Plxna4	3.53577					Ccdc85a	2.09304			Ccdc85a	2.1644	Ighj4	-3.01622
Jchain	-0.983163							Selenbp1	1.26748	Col1a2	1.03907	Dusp6	3.35992					Gpihbp1	2.01333			C7	2.10864
Cyp2f2	-1.45292							Plvap	1.22426	Col1a1	0.976035	Thbs1	3.33153					Spp1	1.99437			Dmkn	2.08187
Ighj4	-1.58358							Vwf	1.1606	Igfbp4	0.654649	Gja1	3.30988					Ptprc	1.99239			Cybb	2.01063
Ighj1	-2.51029							Sec14l3	1.12025	Clu	0.56519	Eppk1	3.2374					Cxcl12	1.91078			Gpihbp1	1.76873
								Aldh1a1	1.11863	Eln	-0.168526	Slc26a4	3.19289					Lpl	1.89937			Nudc	1.63322
								Por	1.10664	Jchain	-1.94025	Pmvk	3.09503					Tmem252	1.79607			Tm4sf1	1.53942
								Igfbp4	1.07697	Ighg2b	-1.98261	Hdc	2.99727					Plvap	1.78598			Selenbp1	1.48249
								Col1a1	-0.618831	Ighj4	-2.1153	AU021092	2.89551					Id1	1.59969			Plvap	1.44541
								Cyp2f2	-0.65776	Ighg2c	-2.39635	Dmkn	2.87292					Por	1.35883			Fmo1	1.36416
								Clu	-0.666784			Mlc1	2.86585					Jun	1.0679			Sec14l3	1.25381
								C3	-0.69325			Malt1	2.79407					Bgn	0.741528			Mt2	1.21481
								Ighj1	-1.39611			Tmem252	2.7323					Sec14l3	0.66145			Coro1a	1.15615
								Col1a2	-1.50554			Tst	2.69551					Edem1	0.578312			Vwf	1.14885
								Ighg2b	-2.35798			Krt19	2.33991					Igfbp4	0.448251			Tspan7	1.0632
								Jchain	-2.51753			Hist1h1d	2.26395					C4b	0.209045			Aldh1a1	0.65839
												Tubb4b	2.23076					Clu	-0.174832			Cyp4b1	0.490675
												Gsta4	2.21243					Jchain	-0.260245			Bgn	0.331567
												Id1	1.95991					C3	-0.504747			Col3a1	0.231682
												Eln	1.85701					Ighg2b	-1.87977			C4b	0.164283
												Mt2	1.39546					Ighj4	-1.97058			Slpi	-0.258093
												Nudc	1.13703					Ighg2c	-2.3879			Col1a2	-0.330869
												Selenbp1	0.971509									Cbr2	-0.636489
												Por	0.867652									Ighj4	-2.97304
												Col3a1	-0.453371
												Col1a1	-0.72356
												Col1a2	-1.57312
